# Supplementary material for: Predicting Durable Responses to Immune Checkpoint Inhibitors in Non-Small-Cell Lung Cancer Using a Multi-Feature Model
Source: Front Immunol. 2022 Apr 22;13:829634. doi: 10.3389/fimmu.2022.829634 (PMC9072668; doi:10.3389/fimmu.2022.829634)
Supplement: Supplementary file 3 [file Table_1.xlsx]

## Sheet: Sheet1
Supplementary table 1. Clinic data and biomarkers for training cohort
Sample	histology	Stage	Treatment	Benefit	predictive benefit	State of PFS	PFS (day)	PFS(month)	HED_A	HED_B	HED_C	HED	Number of HLA LOH	HLA-A-LOH	HLA-B-LOH	HLA-C-LOH	TMB	TNB	ITH
Sample1	LUAD		Nivolumab	NDB	NDB	1	43	1.43333	10.94	9.16	2.94	7.68	1	F	F	T	2.65	1.16	0.93
Sample2	LUAD		Nivolumab	NDB	NDB	1	35	1.16667	0	0	6.64	2.21	0	F	F	F	3.46	1.34	0.97
Sample3	LUAD		Nivolumab	DCB	DCB	1	76	2.53333	9.18	11.51	5.23	8.64	2	F	T	T	11.2	4.72	1
Sample4	LUAD		Nivolumab	NDB	NDB	1	15	0.5	1.07	11.78	4.71	5.85	0	F	F	F	2.48	0.87	0.92
Sample5	LUAD		Nivolumab	DCB	DCB	1	226	7.53333	11.67	6.88	0	6.18	0	F	F	F	9.39	1.62	0.16
Sample6	LELC	IV	SHR1210	NDB	NDB	1	53	1.76667	5.2	9.6	5.98	6.93	0	F	F	F	1.03	0.41	0
Sample7	LUSC	IV	SHR1210	NDB	NDB	1	51	1.7	4.97	9.8	5.99	6.92	3	T	T	T	4.84	2.51	0.9
Sample8	LUAD		Nivolumab	DCB	DCB	1	378	12.6	11.06	13	6.59	10.21	0	F	F	F	6.93	3.53	0.04
Sample9	LUSC	IV	SHR1210	NDB	DCB	1	160	5.33333	9.18	12.9	5.82	9.3	0	F	F	F	12.2	6.3	0.09
Sample10	LUAD	IV	Nivolumab	DCB	DCB	0	889	29.6333	9.18	9.78	3.48	7.48	0	F	F	F	18.03	8.19	0.2
Sample11	LELC		Nivolumab	NDB	NDB	1	38	1.26667	5.04	10.83	7.4	7.76	0	F	F	F	1.19	0.67	0.49
Sample12	LELC	IV	SHR1210	NDB	NDB	1	26	0.866667	10.94	8.26	0.69	6.63	0	F	F	F	2.42	1.19	0.92
Sample13	LUAD	IV	Nivolumab	NDB	NDB	1	91	3.03333	3.78	7.44	5.71	5.64	3	T	T	T	3.05	1.45	0.98
Sample14	LUAD		Nivolumab	NDB	NDB	1	42	1.4	0	8.78	6.64	5.14	0	F	F	F	1.61	0.74	0.24
Sample15	LUAD	IV	Nivolumab	NDB	DCB	1	61	2.03333	10.66	6.88	0	5.85	0	F	F	F	8.44	3.12	0.14
Sample16	LUSC	IV	Pembro	DCB	NDB	1	194	6.46667	9.18	5.43	4.71	6.44	0	F	F	F	0.63	0.26	0.97
Sample17	LUAD	IV	Pembro	NDB	NDB	1	18	0.6	4.82	9.45	5.82	6.7	0	F	F	F	4.25	2.19	0.94
Sample18	LELC	IV	Pembro	NDB	NDB	1	63	2.1	8.34	9.8	5.99	8.04	0	F	F	F	1.85	0.94	0.94
Sample19	LUAD	IV	Pembro	NDB	NDB	1	61	2.03333	5.35	10.99	3.13	6.49	0	F	F	F	1.87	1.09	0.87
Sample20	LUAD	IV	SHR1210	DCB	NDB	1	247	8.23333	11.74	7.81	7.4	8.98	0	F	F	F	1.45	0.73	0.42
Sample21	LUSC	IV	SHR1210	NDB	NDB	1	161	5.36667	11.74	9.8	5.99	9.18	0	F	F	F	3.78	2.19	0.39
Sample22	LUAD	IV	Pembro	DCB	NDB	1	256	8.53333	2.4	12.1	6.15	6.88	0	F	F	F	3.77	1.81	0.98
Sample23	LUAD	IV	SHR1210	NDB	NDB	1	34	1.13333	10.94	6.88	4.71	7.51	1	T	F	F	2.53	1.08	0.99
Sample24	LUSC	IV	SHR1210	DCB	NDB	1	673	22.4333	9.18	6.18	5.92	7.09	0	F	F	F	6.44	3.12	0.96
Sample25	LUAD	IV	Pembro	NDB	NDB	1	130	4.33333	6.23	8.37	3.39	6	0	F	F	F	2.8	1.88	0.87
Sample26	LUSC	IV	Nivolumab	NDB	NDB	1	110	3.66667	10.94	9.08	5.92	8.65	3	T	T	T	7.25	4.52	0.48
Sample27	LUSC	IIIB	Pembro	NDB	NDB	1	60	2	10.34	12.9	5.82	9.69	1	T	F	F	5.14	2.03	1
Sample28	LUAD	IV	SHR1210	NDB	NDB	1	51	1.7	1.07	3.31	5.92	3.43	0	F	F	F	3	1.06	0.84
Sample29	LUSC	IV	Pembro	NDB	NDB	1	60	2	3.78	5.43	4.71	4.64	0	F	F	F	3.25	1.22	0.95
Sample30	LUAD	IV	Pembro	NDB	NDB	1	63	2.1	0	7.82	3.1	3.64	0	F	F	F	0.42	0.26	0.98
Sample31	LUAD	IV	Pembro	NDB	NDB	1	54	1.8	0	0	0	0	0	F	F	F	2.37	0.88	0.93
Sample32	LUAD	IV	Pembro	NDB	NDB	1	32	1.06667	7.52	7.73	7.4	7.55	0	F	F	F	0.36	0.23	0.9
Sample33	LUSC	IV	Pembro	NDB	DCB	1	60	2	2.61	13.54	3.63	6.59	0	F	F	F	9.74	6.17	0.17
Sample34	LUSC	IV	ATEZO	NDB	NDB	1	63	2.1	10.94	0	6.15	5.7	0	F	F	F	0.55	0.16	0.98
Sample35	LUSC	IV	ATEZO	NDB	NDB	1	125	4.16667	0	10.87	5.23	5.37	2	F	T	T	1.38	0.39	0.99
Sample36	LUSC	IV	Pembro	DCB	NDB	0	466	15.5333	0	0	0	0	0	F	F	F	1.14	0.03	0
Sample37	LUAD	IV	Pembro	NDB	NDB	1	63	2.1	9.18	9.68	6.64	8.5	0	F	F	F	2.72	1.31	0.99
Sample38	LUAD	IV	Pembro	DCB	DCB	1	372	12.4	1.07	5.43	4.71	3.73	0	F	F	F	9.33	3.33	0.06
Sample39	LUSC		ATEZO	NDB	NDB	1	40	1.33333	8.76	12.1	6.15	9	0	F	F	F	2	0.73	0.85
Sample40	LUSC		Pembro	DCB	NDB	1	252	8.4	1.07	11.51	5.23	5.94	0	F	F	F	2.82	1.05	0.33
Sample41	LELC	IV	Pembro	NDB	NDB	1	63	2.1	8.34	9.8	5.99	8.04	0	F	F	F	1.17	0.73	0.54
Sample42	LUAD	IV	Pembro	DCB	NDB	1	401	13.3667	5.04	7.26	3.48	5.26	0	F	F	F	1.07	0.51	0.25
Sample43	LUAD	IV	Pembro	NDB	NDB	1	50	1.66667	7.27	12.9	5.82	8.66	0	F	F	F	3.43	2.16	0.97
Sample44	LUAD	IV	Pembro	NDB	NDB	1	129	4.3	8.41	10.99	3.13	7.51	0	F	F	F	1.55	0.88	0.92
Sample45	LUAD	IV	Pembro	DCB	DCB	1	127	4.23333	4.97	12.9	5.82	7.89	0	F	F	F	7.6	4.32	0.06
Sample46	LUSC	IV	SHR1210	NDB	DCB	1	51	1.7	0	6.8	5.87	4.22	2	F	T	T	8.76	1.74	0.07
Sample47	LUSC	IV	Pembro	DCB	DCB	1	189	6.3	7.98	0	0	2.66	0	F	F	F	14.9	9	0.13
Sample48	LUAD	IV	Pembro	DCB	DCB	0	637	21.2333	10.94	8.85	6.64	8.81	2	T	T	F	9.35	4.53	0.38
Sample49	LUSC	IV	Pembro	NDB	DCB	1	63	2.1	8.1	6.93	4.71	6.58	1	F	T	F	9.37	5.11	0.08
Sample50	LUAD	IV	SHR1210	NDB	NDB	1	57	1.9	0	1.03	0	0.34	0	F	F	F	1.09	0.68	0.9
Sample51	LUAD	IV	SHR1210	NDB	DCB	1	50	1.66667	1.45	5.43	4.71	3.86	0	F	F	F	7.82	4.42	0
Sample52	LUAD	IV	Pembro	NDB	DCB	1	130	4.33333	10.94	8.37	6.59	8.63	0	F	F	F	8.54	4.37	0.12
Sample53	ASC	IV	Pembro	NDB	DCB	1	64	2.13333	8.41	11.01	5.23	8.22	1	T	F	F	10.99	6.55	0.01
Sample54	LUAD	IV	Pembro	NDB	NDB	1	65	2.16667	11.67	11.51	6.15	9.78	1	T	F	F	3.87	0.86	0.2
Sample55	LUAD	IV	SHR1210	NDB	NDB	1	33	1.1	8.34	8.53	5.82	7.56	3	T	T	T	4.74	2.68	0.19
Sample56	LUAD		ATEZO	DCB	DCB	1	333	11.1	9.18	11.51	5.23	8.64	3	T	T	T	57.8	28.9	0
Sample57	LUAD	IV	Pembro	NDB	NDB	1	63	2.1	0	6.83	2.83	3.22	0	F	F	F	1.97	0.86	0.31
Sample58	LUAD	IV	Pembro	DCB	DCB	1	315	10.5	3.22	10.23	4.66	6.03	0	F	F	F	2.34	0.66	0
Sample59	LUSC	IV	SHR1210	NDB	NDB	1	56	1.86667	7.98	10.83	5.06	7.96	0	F	F	F	0.57	0.22	0
Sample60	LUSC	IV	SHR1210	NDB	DCB	0	126	4.2	7.65	6.76	6.12	6.84	2	T	F	T	8.79	4.49	0.2
Sample61	LUAD	IV	SHR1210	DCB	DCB	1	674	22.4667	7.98	9.28	5.23	7.5	0	F	F	F	5.49	2.81	0.02
Sample62	LUAD	IV	SHR1210	DCB	NDB	1	332	11.0667	0.31	0	6.64	2.32	0	F	F	F	0.54	0.35	0
Sample63	LUAD	IV	Pembro	NDB	NDB	1	40	1.33333	8.76	8.53	5.82	7.7	0	F	F	F	0.29	0.19	0
Sample64	LUAD	IV	SHR1210	NDB	NDB	1	174	5.8	0.31	10.43	2.55	4.43	0	F	F	F	0.6	0.29	0.97
Sample65	LUAD	IV	Pembro	NDB	NDB	1	55	1.83333	0	0	0	0	0	F	F	F	0.9	0.1	0.63
Sample66	LUSC	IV	Pembro	NDB	DCB	1	108	3.6	1.33	8.41	0.69	3.48	1	F	T	F	14.21	8.64	0.01
Sample67	LUAD	IV	Pembro	NDB	NDB	1	35	1.16667	9.29	7.81	6.15	7.75	0	F	F	F	1.14	0.41	0.57
Sample68	LUAD	IV	Pembro	NDB	DCB	1	65	2.16667	8.34	0	0	2.78	0	F	F	F	1.99	0.38	0
Sample69	LUSC	IV	Pembro	DCB	DCB	0	503	16.7667	0	6.62	6.1	4.24	1	F	T	F	7.44	2.48	0.12
