# Supplementary material for: Predicting Durable Responses to Immune Checkpoint Inhibitors in Non-Small-Cell Lung Cancer Using a Multi-Feature Model
Source: Front Immunol. 2022 Apr 22;13:829634. doi: 10.3389/fimmu.2022.829634 (PMC9072668; doi:10.3389/fimmu.2022.829634)
Supplement: Supplementary file 4 [file Table_2.xlsx]

## Sheet: Sheet1
Supplementary table 2. Clinic data and biomarkers for test cohort1
Sample	histology	Stage	Treatment	Benefit	predictive benefit	State of PFS	PFS（month）	State of OS	OS（month）	HED	Number of HLA LOH	HLA-A-LOH	HLA-B-LOH	HLA-C-LOH	TMB	ITH
Sample1	Lung squamous cell carcinoma	IV	Anti-PD1 (nivolumab)	NDB	DCB	1	1	1	2	5.88	2	F	T	T	478	0.0962343
Sample10	Lung squamous cell carcinoma	IV	Anti-PD1 (nivolumab)	NDB	NDB	1	2	0	3	3.51	0	F	F	F	285	0.105263
Sample11	Lung adenocarcinoma	IV	Anti-PD1 (nivolumab)	NDB	NDB	1	2	1	6	5.82	2	T	F	T	30	0.0666667
Sample12	Lung adenocarcinoma	IV	Anti-PD1 (nivolumab)	NDB	NDB	1	2	1	16	7.93	0	F	F	F	124	0.0322581
Sample13	Lung adenocarcinoma	IV	Anti-PD1 (nivolumab)	NDB	NDB	1	2	1	6	6.37	0	F	F	F	19	0
Sample14	Lung adenocarcinoma	IV	Anti-PD1 (nivolumab)	NDB	NDB	1	2	1	2	5.47	1	T	F	F	235	0.0680851
Sample15	Lung adenocarcinoma	IV	Anti-PD1 (nivolumab)	NDB	NDB	1	2	1	26	7.88	0	F	F	F	74	0.108108
Sample16	Lung squamous cell carcinoma	IV	Anti-PD1 (nivolumab)	NDB	NDB	1	2	1	9	5.91	2	T	F	T	64	0.0625
Sample17	Lung adenocarcinoma	IV	Anti-PD1 (nivolumab)	NDB	DCB	1	2	0	3	3.54	1	T	F	F	300	0.0766667
Sample18	Lung adenocarcinoma	IV	Anti-PD1 (nivolumab)	NDB	NDB	1	2	0	4	8.78	0	F	F	F	90	0.177778
Sample19	Lung adenocarcinoma	IV	Anti-PD1 (nivolumab)	NDB	NDB	1	2	1	3	0	0	F	F	F	39	0.153846
Sample2	Lung adenocarcinoma	IV	Anti-PD1 (nivolumab)	NDB	NDB	1	1	1	9	5.27	0	F	F	F	68	0.132353
Sample20	Lung adenocarcinoma	IV	Anti-PD1 (nivolumab)	NDB	NDB	1	2	1	5	8.04	0	F	F	F	42	0.119048
Sample21	Lung squamous cell carcinoma	IV	Dual ICB (anti-PD1+anti-CTLA4)	NDB	NDB	1	2	1	6	6.85	2	T	F	T	187	0.0748663
Sample22	Lung adenocarcinoma	IV	Anti-PD1 (nivolumab)	NDB	NDB	1	2	0	19	5.02	2	F	T	T	112	0.0446429
Sample23	Lung adenocarcinoma	IV	Anti-PD1 (nivolumab)	NDB	DCB	1	2	1	8	6.62	0	F	F	F	130	0.0153846
Sample24	Lung adenocarcinoma	IV	Anti-PD1 (nivolumab)	NDB	NDB	1	2	0	19	5.6	0	F	F	F	40	0
Sample25	Lung adenocarcinoma	IV	Anti-PD1 (nivolumab)	NDB	DCB	1	2	1	3	7.55	1	F	F	T	421	0.0213777
Sample26	Lung squamous cell carcinoma	IV	Anti-PD1 (nivolumab)	NDB	NDB	1	3	1	5	7.5	2	T	T	F	65	0.0461538
Sample27	Lung squamous cell carcinoma	IV	Anti-PD1 (nivolumab)	NDB	NDB	1	3	0	39	6.45	0	F	F	F	149	0.194631
Sample28	Lung adenocarcinoma	IV	Anti-PD1 (nivolumab)	NDB	NDB	0	3	1	3	7.46	0	F	F	F	75	0.04
Sample29	Lung adenocarcinoma	IV	Anti-PD1 (nivolumab)	NDB	NDB	1	3	1	3	9.17	0	F	F	F	174	0.045977
Sample3	Lung adenocarcinoma	IV	Anti-PD1 (nivolumab)	NDB	DCB	0	1	1	1	4.72	1	F	F	T	162	0
Sample30	Lung squamous cell carcinoma	IV	Anti-PD1 (nivolumab)	NDB	NDB	1	3	0	7	7.74	1	T	F	F	2	0
Sample31	Lung adenocarcinoma	IV	Anti-PD1 (pembrolizumab)	NDB	NDB	1	3	0	9	9.5	3	T	T	T	136	0.0955882
Sample32	Lung adenocarcinoma	IV	Anti-PD1 (pembrolizumab)	NDB	NDB	1	3	0	3	9.87	1	F	F	T	45	0.0222222
Sample33	Lung adenocarcinoma	IV	Anti-PD1 (nivolumab)	NDB	NDB	1	4	0	5	6.29	0	F	F	F	207	0.101449
Sample34	Lung adenocarcinoma	IV	Anti-PD1 (nivolumab)	NDB	NDB	1	4	1	9	8.32	3	T	T	T	239	0.0334728
Sample35	Lung squamous cell carcinoma	IV	Anti-PD1 (nivolumab)	NDB	NDB	1	4	1	18	6.54	0	F	F	F	56	0.0714286
Sample36	Lung squamous cell carcinoma	IV	Anti-PD1 (nivolumab)	NDB	NDB	0	4	1	4	8.29	0	F	F	F	13	0.153846
Sample37	Large cell lung cancer	IV	Anti-PD1 (nivolumab)	NDB	NDB	1	5	1	15	5.23	0	F	F	F	13	0.230769
Sample38	Lung adenocarcinoma	IV	Anti-PD1 (nivolumab)	NDB	NDB	1	5	1	38	9.48	1	T	F	F	27	0.037037
Sample39	Lung squamous cell carcinoma	IV	Anti-PD1 (pembrolizumab)	NDB	NDB	1	5	1	8	8.19	3	T	T	T	222	0.0585586
Sample4	Large cell lung cancer	IV	Anti-PD1 (nivolumab)	NDB	DCB	1	1	1	2	3.49	0	F	F	F	335	0.0358209
Sample40	Lung adenocarcinoma	IV	Anti-PD1 (nivolumab)	NDB	NDB	1	6	1	17	5.27	0	F	F	F	36	0
Sample41	Lung adenocarcinoma	IV	Anti-PD1 (nivolumab)	NDB	NDB	1	6	0	13	8.19	0	F	F	F	84	0.0595238
Sample42	Lung squamous cell carcinoma	IV	Anti-PD1 (nivolumab)	DCB	DCB	1	7	0	7	2.56	0	F	F	F	167	0.0359281
Sample43	Lung adenocarcinoma	IV	Anti-PD1 (nivolumab)	DCB	DCB	1	7	0	13	1.85	0	F	F	F	411	0.0291971
Sample44	Lung squamous cell carcinoma	IV	Anti-PD1 (nivolumab)	DCB	DCB	1	7	0	16	6.17	0	F	F	F	285	0.0631579
Sample45	Lung squamous cell carcinoma	IV	Anti-PD1 (pembrolizumab)	DCB	NDB	0	7	0	7	7.68	3	T	T	T	154	0.0584416
Sample46	Lung adenocarcinoma	IV	Anti-PD1 (nivolumab)	DCB	DCB	1	8	1	14	8.78	0	F	F	F	296	0.0709459
Sample47	Lung adenocarcinoma	IV	Anti-PD1 (nivolumab)	DCB	NDB	1	9	0	27	5.14	0	F	F	F	96	0.0208333
Sample48	Lung adenocarcinoma	IV	Anti-PD1 (nivolumab)	DCB	DCB	1	10	1	25	6.63	1	F	F	T	335	0.0477612
Sample49	Lung adenocarcinoma	IV	Anti-PD1 (nivolumab)	DCB	NDB	1	10	0	22	8	0	F	F	F	56	0.0892857
Sample5	Lung adenocarcinoma	IV	Anti-PD1 (nivolumab)	NDB	NDB	0	1	1	1	6.04	0	F	F	F	45	0.0222222
Sample50	Lung adenocarcinoma	IV	Anti-PD1 (nivolumab)	DCB	NDB	1	10	0	28	1.84	1	F	T	F	213	0.056338
Sample51	Lung adenocarcinoma	IV	Anti-PD1 (nivolumab)	DCB	DCB	0	10	0	10	7.79	0	F	F	F	735	0.0421769
Sample52	Lung squamous cell carcinoma	IV	Anti-PD1 (nivolumab)	DCB	DCB	1	11	0	28	4.78	0	F	F	F	161	0
Sample53	Lung adenocarcinoma	IV	Anti-PD1 (nivolumab)	DCB	NDB	1	11	0	16	7.4	0	F	F	F	135	0.0296296
Sample54	Lung adenocarcinoma	IV	Anti-PD1 (nivolumab)	DCB	NDB	1	12	0	38	7.43	0	F	F	F	272	0.128676
Sample55	Lung adenocarcinoma	IV	Anti-PD1 (nivolumab)	DCB	NDB	0	12	0	12	7.29	3	T	T	T	368	0.0353261
Sample56	Lung squamous cell carcinoma	IV	Dual ICB (anti-PD1+anti-CTLA4)	DCB	NDB	1	13	1	17	4.35	1	T	F	F	103	0.0679612
Sample57	Lung adenocarcinoma	IV	Anti-PD1 (nivolumab)	DCB	NDB	0	13	1	13	7.51	0	F	F	F	50	0.08
Sample58	Lung squamous cell carcinoma	IV	Anti-PD1 (nivolumab)	DCB	DCB	1	13	0	13	8.72	0	F	F	F	524	0.0877863
Sample6	Lung adenocarcinoma	IV	Anti-PD1 (nivolumab)	NDB	DCB	1	1	0	8	9.15	1	F	T	F	470	0.0106383
Sample60	Lung squamous cell carcinoma	IV	Anti-PD1 (nivolumab)	DCB	DCB	1	14	0	17	6.95	0	F	F	F	225	0.0311111
Sample61	Lung adenocarcinoma	IV	Anti-PD1 (pembrolizumab)	DCB	DCB	0	14	0	14	6.71	0	F	F	F	240	0
Sample63	Lung adenocarcinoma	IV	Anti-PD1 (pembrolizumab)	DCB	DCB	0	15	1	15	8.28	0	F	F	F	323	0.0650155
Sample64	Lung adenocarcinoma	IV	Anti-PD1 (pembrolizumab)	DCB	DCB	0	16	0	16	8.62	3	T	T	T	674	0.0890208
Sample65	Lung adenocarcinoma	IV	Anti-PD1 (nivolumab)	DCB	DCB	1	19	0	31	9.07	1	T	F	F	872	0.00114679
Sample66	Lung adenocarcinoma	IV	Anti-PD1 (nivolumab)	DCB	NDB	1	20	1	25	7.32	3	T	T	T	112	0.0446429
Sample67	Lung squamous cell carcinoma	IV	Dual ICB (anti-PD1+anti-CTLA4)	DCB	NDB	0	20	0	20	6.55	0	F	F	F	69	0
Sample68	Large cell lung cancer	IV	Dual ICB (anti-PD1+anti-CTLA4)	DCB	DCB	0	21	0	21	9.38	0	F	F	F	584	0.0308219
Sample69	Lung squamous cell carcinoma	IV	Anti-PD1 (nivolumab)	DCB	DCB	1	23	0	46	4.27	0	F	F	F	358	0.0921788
Sample7	Lung adenocarcinoma	IV	Anti-PD1 (nivolumab)	NDB	NDB	1	1	0	1	4.16	0	F	F	F	105	0.0190476
Sample70	Lung adenocarcinoma	IV	Anti-PD1 (nivolumab)	DCB	NDB	1	23	0	43	4.63	0	F	F	F	30	0.0666667
Sample71	Lung adenocarcinoma	IV	Anti-PD1 (nivolumab)	DCB	DCB	0	29	0	29	8.48	0	F	F	F	413	0.0799031
Sample72	Lung squamous cell carcinoma	IV	Anti-PD1 (nivolumab)	DCB	DCB	0	40	0	40	3.18	1	F	F	T	174	0.00574713
Sample73	Lung adenocarcinoma	IV	Anti-PD1 (nivolumab)	DCB	NDB	0	57	0	57	5.35	2	T	F	T	30	0.0333333
Sample74	Lung squamous cell carcinoma	IV	Anti-PD1 (nivolumab)	DCB	DCB	0	93	0	93	2.14	0	F	F	F	313	0.0926518
Sample8	Lung adenocarcinoma	IV	Anti-PD1 (pembrolizumab)	NDB	NDB	1	1	1	5	7.63	3	T	T	T	188	0.62234
Sample9	Lung adenocarcinoma	IV	Anti-PD1 (pembrolizumab)	NDB	NDB	1	1	1	3	5.36	3	T	T	T	205	0.0195122
