# Supplementary material for: Predicting Durable Responses to Immune Checkpoint Inhibitors in Non-Small-Cell Lung Cancer Using a Multi-Feature Model
Source: Front Immunol. 2022 Apr 22;13:829634. doi: 10.3389/fimmu.2022.829634 (PMC9072668; doi:10.3389/fimmu.2022.829634)
Supplement: Supplementary file 5 [file Table_3.xlsx]

## Sheet: Sheet1
The clinic data and biomarkers for test cohort2
Sample	histology	Stage	Treatment	Benefit	predictive benefit	State of PFS	PFS（month）	HED_A	HED_B	HED_C	HED	Number of HLA LOH	HLA_A_LOH	HLA_B_LOH	HLA_C_LOH	TMB	ITH
Sample1	Lung adenocarcinoma	IV	Nivolumab	NDB	NDB	1	0.9	10.66	8.66	0.69	6.67	0	F	F	F	3.36	0.94
Sample2	Lung adenocarcinoma	ⅣA	Pembrolizumab	NDB	NDB	1	2.2	11.25	4.92	6.43	7.53	1	T	F	F	8.73	0.8
Sample3	Lung adenocarcinoma	IV	Nivolumab	NDB	DCB	1	1.2	0	0	0	0	0	F	F	F	16.13	0.02
Sample4	Lung adenocarcinoma	ⅣA	Sintilimab	DCB	DCB	0	7.6	2.27	11.78	4.71	6.25	1	F	F	T	12.76	0.09
Sample5	Lung adenocarcinoma	IVB	Nivolumab	NDB	NDB	1	2.8	7.87	8.57	3.56	6.67	0	F	F	F	5.38	0.8
Sample6	Lung adenocarcinoma	IV	Nivolumab	DCB	DCB	0	3.7	9.18	11.51	6.15	8.95	1	F	F	T	18.13	0
Sample7	Lung adenocarcinoma	IVB	Nivolumab	NDB	NDB	1	1.2	1.33	5.25	0	2.19	0	F	F	F	8.06	0.92
Sample8	Lung adenocarcinoma	IV	Nivolumab	DCB	NDB	0	7.3	1.07	6.22	4.66	3.99	0	F	F	F	1.34	0
Sample9	Lung adenocarcinoma	ⅣB	Nivolumab	NDB	NDB	1	0.9	4.09	9.28	5.23	6.2	3	T	T	T	2.02	0.83
Sample10	Lung adenocarcinoma	IIIB	Nivolumab	DCB	DCB	1	14	0	0	0	0	0	F	F	F	6.72	0.03
Sample11	Lung adenocarcinoma	Ⅳ	Nivolumab	DCB	DCB	0	2.7	8.1	8.78	6.64	7.84	1	T	F	F	15.4	0
Sample12	Lung adenocarcinoma	ⅢB	Nivolumab	DCB	DCB	0	6	7.98	11.51	6.15	8.55	1	T	F	F	12.07	0.98
Sample13	Lung adenocarcinoma	Ⅳ	Pembrolizumab	DCB	DCB	0	14.8	10.61	7.75	3.52	7.29	1	T	F	F	11.27	0.31
Sample14	Lung adenocarcinoma	Ⅳ	Nivolumab	DCB	NDB	1	8	7.48	1.22	6.59	5.09	0	F	F	F	4.65	0.82
Sample15	Lung adenocarcinoma	Ⅳ	Nivolumab	NDB	NDB	1	2.5	10.04	0	0	3.35	1	T	F	F	9.96	0.9
Sample16	Lung adenocarcinoma	Ⅳ	Pembrolizumab	NDB	NDB	1	2.8	10.61	9.15	6.59	8.78	0	F	F	F	6.64	0.98
Sample17	Lung adenocarcinoma	IVB	Nivolumab	DCB	DCB	0	13	10.94	8.99	7.6	9.18	0	F	F	F	12.61	0.91
Sample18	Lung adenocarcinoma	Ⅳ	Pembrolizumab	NDB	NDB	1	1.5	2.22	7	0	3.07	0	F	F	F	1.34	0
Sample19	Lung adenocarcinoma	Ⅳ	Nivolumab	DCB	NDB	0	3.8	7.5	8.75	6.15	7.47	0	F	F	F	3.35	0.25
Sample20	Lung adenocarcinoma	Ⅳ	Nivolumab	NDB	NDB	1	3	10.8	7.33	4.82	7.65	0	F	F	F	4.02	0.96
Sample21	Lung adenocarcinoma	Ⅳ	Nivolumab	NDB	NDB	1	1.8	5.3	10.83	7.4	7.85	0	F	F	F	5.36	0.88
