# Supplementary material for: Predicting Durable Responses to Immune Checkpoint Inhibitors in Non-Small-Cell Lung Cancer Using a Multi-Feature Model
Source: Front Immunol. 2022 Apr 22;13:829634. doi: 10.3389/fimmu.2022.829634 (PMC9072668; doi:10.3389/fimmu.2022.829634)
Supplement: Supplementary file 6 [file Table_4.xlsx]

## Sheet: Sheet1
Supplementary table 4. Clinic data and biomarkers for cohort of melanoma
Sample	histology	Stage	Treatment	Benefit	predictive benefit	PFSstat	PFS(day)	PFS（month）	OSstat	OS(day)	OS（month）	Number of HLA LOH	TMB	ITH
Sample1	x	3	Pembrolizumab	NDB	pNDB	1	93	3.1	1	283	9.43333	1	22	0.454545
Sample4	not classified	3	Pembrolizumab	DCB	pNDB	1	574	19.1333	1	600	20	3	384	0.144414
Sample9	NMM	0	Nivolumab	NDB	pNDB	1	21	0.7	0	963	32.1	3	652	0.124611
Sample10	x	3	Pembrolizumab	DCB	pNDB	1	169	5.63333	1	1139	37.9667	3	71	0.314286
Sample11	SSM	3	Pembrolizumab	NDB	pNDB	1	85	2.83333	1	160	5.33333	0	172	0.210843
Sample13	x	3	Pembrolizumab	NDB	pDCB	1	44	1.46667	1	58	1.93333	0	593	0.0923345
Sample14	ALM	2	Pembrolizumab	NDB	pNDB	1	76	2.53333	1	186	6.2	0	30	0.3
Sample15	LMM	3	Pembrolizumab	DCB	pNDB	1	105	3.5	1	149	4.96667	0	182	0.234286
Sample18	SSM	0	Nivolumab	NDB	pDCB	1	86	2.86667	1	130	4.33333	0	342	0.125373
Sample20	NM	3	Nivolumab	NDB	pNDB	1	84	2.8	1	242	8.06667	1	394	0.171053
Sample21	ALM	3	Pembrolizumab	DCB	pNDB	0	906	30.2	0	906	30.2	2	105	0.469388
Sample22	SSM	3	Nivolumab	NDB	pNDB	1	91	3.03333	1	253	8.43333	1	58	0.275862
Sample23	nmm	0	Nivolumab	NDB	pNDB	1	77	2.56667	0	975	32.5	0	132	0.139535
Sample24	na	3	Nivolumab	NDB	pNDB	1	31	1.03333	1	137	4.56667	1	276	0.13806
Sample25	SSM	3	Pembrolizumab	DCB	pNDB	1	752	25.0667	0	1096	36.5333	1	328	0.144201
Sample27	NM	1	Pembrolizumab	NDB	pNDB	1	94	3.13333	1	431	14.3667	0	217	0.257143
Sample31	unknown	3	Pembrolizumab	NDB	pNDB	1	85	2.83333	1	426	14.2	2	167	0.126506
Sample32	unknown	3	Pembrolizumab	NDB	pNDB	1	49	1.63333	1	53	1.76667	0	270	0.14902
Sample33	NM	3	Pembrolizumab	DCB	pNDB	0	1679	55.9667	0	1679	55.9667	0	10	0.222222
Sample34	NM	2	Pembrolizumab	DCB	pNDB	1	240	8	0	1691	56.3667	0	18	0.333333
Sample36	nodular	3	Nivolumab	NDB	pNDB	1	63	2.1	1	451	15.0333	0	180	0.112994
Sample37	unknown	3	Nivolumab	NDB	pNDB	1	77	2.56667	1	275	9.16667	0	40	0.307692
Sample38	SSM	3	Nivolumab	NDB	pNDB	1	98	3.26667	1	343	11.4333	0	39	0.410256
Sample40	unknown	3	Nivolumab	NDB	pDCB	1	63	2.1	1	468	15.6	0	6103	0.883257
Sample41	unknown	2	Nivolumab	DCB	pDCB	1	106	3.53333	0	1685	56.1667	0	9835	0.069059
Sample42	nodular	3	Nivolumab	DCB	pDCB	0	1027	34.2333	0	1027	34.2333	0	507	0.0963855
Sample43	ALM	3	Nivolumab	DCB	pNDB	1	750	25	0	925	30.8333	2	84	0.256098
Sample44	unknown	3	Nivolumab	DCB	pNDB	0	922	30.7333	0	922	30.7333	2	64	0.301587
Sample45	unk	3	Nivolumab	DCB	pNDB	0	1666	55.5333	0	1666	55.5333	1	293	0.244828
Sample47	nodular	3	Nivolumab	NDB	pDCB	1	74	2.46667	0	937	31.2333	1	756	0.0933522
Sample48	x	3	Pembrolizumab	NDB	pNDB	1	50	1.66667	1	53	1.76667	0	29	0.37037
Sample49	ALM	3	Nivolumab	DCB	pDCB	1	280	9.33333	0	1635	54.5	2	1624	0.097057
Sample51	SSM	2	Nivolumab	DCB	pDCB	1	471	15.7	0	1547	51.5667	0	1134	0.101726
Sample55	na	3	Nivolumab	DCB	pNDB	0	1503	50.1	0	1503	50.1	2	478	0.200431
Sample56	na	3	Nivolumab	NDB	pNDB	1	71	2.36667	1	122	4.06667	0	17	0.176471
Sample58	NM	3	Nivolumab	NDB	pNDB	1	77	2.56667	1	303	10.1	3	91	0.193182
Sample59	NM	3	Nivolumab	NDB	pNDB	1	82	2.73333	1	191	6.36667	3	315	0.21865
Sample62	LMM	3	Nivolumab	DCB	pDCB	0	1001	33.3667	0	1001	33.3667	0	6249	0.0362241
Sample63	mucosal	3	Nivolumab	NDB	pNDB	1	89	2.96667	1	178	5.93333	0	84	0.30303
Sample67	mucosal	3	Nivolumab	NDB	pNDB	1	94	3.13333	1	136	4.53333	1	74	0.442857
Sample72	SSM	1	Nivolumab	NDB	pNDB	1	67	2.23333	0	395	13.1667	0	121	0.127119
Sample73	x	3	Nivolumab	NDB	pNDB	1	85	2.83333	1	846	28.2	1	90	0.197674
Sample75	na	3	Nivolumab	DCB	pDCB	1	891	29.7	0	891	29.7	1	725	0.0876945
Sample77	ssm	3	Pembrolizumab	NDB	pNDB	1	95	3.16667	1	444	14.8	1	92	0.22093
Sample78	nmm	2	Pembrolizumab	NDB	pNDB	1	86	2.86667	1	356	11.8667	0	43	0.232558
Sample79	ssm	3	Pembrolizumab	NDB	pNDB	1	84	2.8	0	849	28.3	0	205	0.243655
Sample80	ALM	2	Pembrolizumab	NDB	pNDB	1	77	2.56667	1	502	16.7333	0	33	0.181818
Sample82	na	3	Pembrolizumab	NDB	pDCB	1	89	2.96667	1	131	4.36667	0	1477	0.0333797
Sample83	SSM	3	Nivolumab	NDB	pNDB	1	71	2.36667	1	71	2.36667	0	194	0.207447
Sample84	mucosal	3	Pembrolizumab	NDB	pNDB	1	83	2.76667	1	164	5.46667	2	47	0.347826
Sample87	unknown	3	Pembrolizumab	DCB	pNDB	1	1142	38.0667	0	1263	42.1	0	87	0.162791
Sample88	NM	3	Pembrolizumab	NDB	pNDB	1	69	2.3	1	74	2.46667	3	37	0.194444
Sample94	nodular	3	Pembrolizumab	NDB	pNDB	1	40	1.33333	1	40	1.33333	3	268	0.0846774
Sample96	unknown	3	Nivolumab	DCB	pDCB	0	913	30.4333	0	913	30.4333	1	649	0.0783699
Sample98	0	2	Nivolumab	NDB	pNDB	1	73	2.43333	1	683	22.7667	1	302	0.25256
Sample99	unknown	3	Nivolumab	DCB	pDCB	1	319	10.6333	0	921	30.7	2	909	0.215909
Sample100	unknown	3	Nivolumab	DCB	pNDB	0	922	30.7333	1	938	31.2667	0	126	0.196721
Sample104	unknown	3	Pembrolizumab	DCB	pNDB	0	789	26.3	0	789	26.3	0	96	0.301075
Sample106	SSM	3	Pembrolizumab	DCB	pNDB	0	780	26	0	780	26	3	245	0.156522
Sample107	unkown	3	Pembrolizumab	DCB	pNDB	1	47	1.56667	1	47	1.56667	0	158	0.130719
Sample108	unkown	3	Pembrolizumab	NDB	pNDB	1	77	2.56667	1	165	5.5	0	45	0.311111
Sample110	ssM	3	Pembrolizumab	NDB	pDCB	1	94	3.13333	0	506	16.8667	0	1007	0.0424178
Sample112	SSM	3	Nivolumab	NDB	pNDB	1	91	3.03333	1	521	17.3667	3	241	0.2
Sample116	NM	3	Nivolumab	NDB	pNDB	1	64	2.13333	1	118	3.93333	3	230	0.17757
Sample117	nodulair	3	Pembrolizumab	NDB	pNDB	1	100	3.33333	1	295	9.83333	2	34	0.451613
Sample118	superficial spreading	3	Pembrolizumab	DCB	pNDB	0	1316	43.8667	0	1316	43.8667	0	221	0.121951
Sample119	mucosal	3	Pembrolizumab	NDB	pNDB	1	74	2.46667	1	260	8.66667	0	80	0.474359
Sample120	spitzoid	3	Pembrolizumab	DCB	pDCB	0	1311	43.7	0	1311	43.7	0	1090	0.0407197
Sample121	x	3	Pembrolizumab	DCB	pDCB	1	1228	40.9333	0	1306	43.5333	0	767	0.178771
Sample125	superficial spreading	3	Nivolumab	DCB	pNDB	0	978	32.6	0	978	32.6	0	57	0.148936
Sample126	x	3	Nivolumab	DCB	pDCB	1	742	24.7333	0	992	33.0667	0	656	0.129134
Sample127	x	3	Nivolumab	DCB	pDCB	0	866	28.8667	0	866	28.8667	0	414	0.124688
Sample130	na	3	Nivolumab	NDB	pNDB	1	124	4.13333	1	192	6.4	0	281	0.174545
Sample131	unknown	2	Pembrolizumab	DCB	pNDB	0	833	27.7667	0	833	27.7667	2	311	0.237624
Sample132	nodular	2	Pembrolizumab	DCB	pDCB	1	389	12.9667	0	739	24.6333	0	630	0.0276423
Sample133	LMM	3	Pembrolizumab	NDB	pNDB	1	63	2.1	1	370	12.3333	0	341	0.228916
Sample134	nodular	2	Pembrolizumab	NDB	pNDB	1	63	2.1	1	590	19.6667	0	328	0.248428
Sample135	SSM	3	Pembrolizumab	DCB	pDCB	0	628	20.9333	0	628	20.9333	1	388	0.0808625
Sample136	SSM	2	Pembrolizumab	NDB	pDCB	1	62	2.06667	0	698	23.2667	0	577	0.110124
Sample137	na	3	Pembrolizumab	DCB	pDCB	0	772	25.7333	0	772	25.7333	0	860	0.185851
Sample140	NOS	2	Pembrolizumab	NDB	pDCB	1	67	2.23333	1	351	11.7	2	2077	0.0950739
Sample141	superficial spreading	3	Nivolumab	DCB	pDCB	0	875	29.1667	0	875	29.1667	0	60	0.0363636
Sample143	superficial spreading	0	Pembrolizumab	NDB	pNDB	1	153	5.1	0	630	21	2	334	0.0981595
Sample144	nodular	3	Pembrolizumab	DCB	pDCB	0	662	22.0667	0	662	22.0667	1	824	0.105
Sample145	nodular	3	Pembrolizumab	DCB	pNDB	0	833	27.7667	0	833	27.7667	2	288	0.0469314
Sample146	nodular	3	Pembrolizumab	DCB	pDCB	0	612	20.4	0	612	20.4	1	375	0.102639
Sample147	0	3	Nivolumab	DCB	pDCB	0	960	32	0	960	32	1	542	0.0741445
Sample148	nodular	1	Pembrolizumab	DCB	pNDB	0	792	26.4	0	792	26.4	3	320	0.128378
Sample150	NMM	3	Pembrolizumab	DCB	pNDB	0	685	22.8333	0	685	22.8333	0	23	0.26087
Sample155	nmm	0	Pembrolizumab	NDB	pNDB	1	113	3.76667	0	475	15.8333	2	255	0.251012
Sample156	x	3	Pembrolizumab	NDB	pNDB	1	80	2.66667	1	87	2.9	0	202	0.183673
Sample157	x	3	Pembrolizumab	NDB	pNDB	1	83	2.76667	0	143	4.76667	1	443	0.137209
Sample158	x	3	Pembrolizumab	DCB	pDCB	1	162	5.4	0	194	6.46667	0	2296	0.134428
Sample162	na	3	Nivolumab	NDB	pDCB	1	53	1.76667	1	201	6.7	0	1566	0.0202218
Sample163	na	3	Nivolumab	NDB	pDCB	1	48	1.6	1	173	5.76667	0	201	0.0625
Sample165	NM	3	Pembrolizumab	NDB	pNDB	1	13	0.433333	0	75	2.5	2	641	0.0967742
Sample166	unknown	3	Nivolumab	DCB	pNDB	0	205	6.83333	1	205	6.83333	3	10	0.4
Sample167	na	3	Nivolumab	NDB	pNDB	1	57	1.9	1	282	9.4	3	42	0.261905
Sample168	unknown	3	Nivolumab	DCB	pNDB	0	580	19.3333	0	623	20.7667	0	31	0.16129
Sample169	NMM	3	Pembrolizumab	DCB	pDCB	0	543	18.1	0	543	18.1	1	1382	0.174332
Sample173	ALM	3	Pembrolizumab	NDB	pNDB	1	16	0.533333	1	42	1.4	0	72	0.134328
Sample179	NM	2	Pembrolizumab	DCB	pNDB	1	336	11.2	0	653	21.7667	3	478	0.137712
Sample181	SSM	3	Nivolumab	DCB	pNDB	0	476	15.8667	0	476	15.8667	3	275	0.14902
Sample182	x	3	Nivolumab	NDB	pNDB	1	84	2.8	1	748	24.9333	1	173	0.191617
Sample183	NMM	3	Pembrolizumab	NDB	pNDB	1	84	2.8	1	572	19.0667	1	327	0.122257
Sample184	LMM	3	Nivolumab	DCB	pDCB	0	372	12.4	0	513	17.1	0	1983	0.147917
Sample187	SSM	1	Pembrolizumab	DCB	pNDB	0	617	20.5667	0	617	20.5667	1	133	0.178295
Sample188	ALM	1	Pembrolizumab	NDB	pNDB	1	23	0.766667	1	74	2.46667	3	22	0.272727
Sample189	unknown	3	Pembrolizumab	DCB	pNDB	1	406	13.5333	0	718	23.9333	0	50	0.304348
Sample191	Lentigo maligna Melanom	2	Nivolumab	DCB	pDCB	0	658	21.9333	0	658	21.9333	0	4234	0.150036
Sample192	unknown	3	Pembrolizumab	DCB	pNDB	1	249	8.3	0	290	9.66667	2	461	0.168539
Sample195	lentigo-maligna	3	Nivolumab	DCB	pDCB	0	895	29.8333	0	895	29.8333	0	1963	0.042061
Sample196	occult	3	Nivolumab	NDB	pDCB	1	81	2.7	1	81	2.7	0	1734	0.0998207
Sample197	nodular	3	Nivolumab	DCB	pNDB	1	89	2.96667	0	960	32	1	59	0.134615
Sample200	lentigo-maligna	3	Pembrolizumab	NDB	pNDB	1	108	3.6	1	512	17.0667	0	735	0.568022
Sample201	nodular	0	Pembrolizumab	NDB	pNDB	1	69	2.3	1	167	5.56667	2	58	0.245614
Sample203	spindle-shaped	2	Pembrolizumab	NDB	pNDB	1	99	3.3	1	626	20.8667	0	72	0.295775
Sample204	occult	1	Pembrolizumab	DCB	pDCB	0	630	21	0	819	27.3	0	1772	0.171495
Sample205	spindle-shaped	3	Pembrolizumab	NDB	pDCB	1	190	6.33333	1	392	13.0667	1	572	0.114068
Sample206	desmoplastic	3	Pembrolizumab	NDB	pDCB	1	42	1.4	1	90	3	2	5426	0.237214
